# Supplementary material for: Effects of warming on plant uptake of post‐fire nitrogen in an arctic heath tundra
Source: New Phytol. 2026 Mar 2;250(3):1510–21. doi: 10.1111/nph.71047 (PMC13062696; doi:10.1111/nph.71047)
Supplement: Supplementary file 1 — Dataset S1 Partitioning of inorganic 15N and 15N‐labeled pyrogenic organic matter (PyOM‐15N). [file NPH-250-1510-s002.xlsx]

## Sheet: poolVR
block	treatment	fire	warm	depth	C	N	weight	15N	horizon	NOTE
					g m-2	g m-2	g m-2	15N recovery %
1	CTO	0	0	3.5	19.6	0.21	35.5	0.349	eshrub	evergreen shrub
1	CTX	0	1	3.5	36.3	0.397	64.5	1.18	eshrub
1	VBO	1	0	3.5	0	0	0	0	eshrub
1	VBX	1	1	3.5	0	0	0	0	eshrub
1	VRA	1	0	3.5	2.07	0.0544	4	0.00447	eshrub
1	VRX	1	1	3.5	0	0	0	0	eshrub
2	CTO	0	0	3.5	97.6	1.11	176	5.67	eshrub
2	CTX	0	1	3.5	58.5	0.646	102	1.1	eshrub
2	VBO	1	0	3.5	0	0	0	0	eshrub
2	VBX	1	1	3.5	4.14	0.0501	8	0.0771	eshrub
2	VRA	1	0	3.5	0	0	0	0	eshrub
2	VRX	1	1	3.5	0	0	0	0	eshrub
3	CTO	0	0	3.5	6.06	0.0938	11.5	0.17	eshrub
3	CTX	0	1	3.5	55.9	0.833	104	2.76	eshrub
3	VBO	1	0	3.5	0	0	0	0	eshrub
3	VBX	1	1	3.5	0	0	0	0	eshrub
3	VRA	1	0	3.5	0	0	0	0	eshrub
3	VRX	1	1	3.5	0	0	0	0	eshrub
4	CTO	0	0	3.5	91.4	1.23	172	1.97	eshrub
4	CTX	0	1	3.5	3.42	0.0676	6.5	0.0792	eshrub
4	VBO	1	0	3.5	0	0	0	0	eshrub
4	VBX	1	1	3.5	0	0	0	0	eshrub
4	VRA	1	0	3.5	2.72	0.0709	5	0.00432	eshrub
4	VRX	1	1	3.5	0	0	0	0	eshrub
5	CTO	0	0	3.5	124	2.05	234	2.03	eshrub
5	CTX	0	1	3.5	46.8	0.597	88.5	0.434	eshrub
5	VBO	1	0	3.5	0	0	0	0	eshrub
5	VBX	1	1	3.5	0	0	0	0	eshrub
5	VRA	1	0	3.5	0	0	0	0	eshrub
5	VRX	1	1	3.5	0	0	0	0	eshrub
1	CTO	0	0	3.5	48.3	0.969	91.8	3.85	dshrub	deciduous shrub
1	CTX	0	1	3.5	217	3.21	394	5.39	dshrub
1	VBO	1	0	3.5	55.6	1.38	108	2.7	dshrub
1	VBX	1	1	3.5	68.6	1.62	130	0.947	dshrub
1	VRA	1	0	3.5	0.532	0.0106	1	0.00171	dshrub
1	VRX	1	1	3.5	10.2	0.204	20	0.0554	dshrub
2	CTO	0	0	3.5	64.1	1.07	118	3.4	dshrub
2	CTX	0	1	3.5	77.2	1.74	286	1.96	dshrub
2	VBO	1	0	3.5	19.1	0.395	36.8	3.88	dshrub
2	VBX	1	1	3.5	30.6	0.587	58	1.61	dshrub
2	VRA	1	0	3.5	10.2	0.293	20.2	0.0094	dshrub
2	VRX	1	1	3.5	16.5	0.323	32	0.0643	dshrub
3	CTO	0	0	3.5	148	3.21	292	4.8	dshrub
3	CTX	0	1	3.5	165	3.29	316	6.36	dshrub
3	VBO	1	0	3.5	9.84	0.24	18.8	0.139	dshrub
3	VBX	1	1	3.5	14.1	0.328	27.8	0.93	dshrub
3	VRA	1	0	3.5	30.3	0.774	60	0.0434	dshrub
3	VRX	1	1	3.5	28.9	0.466	58.5	0.107	dshrub
4	CTO	0	0	3.5	40.9	0.97	79	0.863	dshrub
4	CTX	0	1	3.5	329	5.88	624	6.95	dshrub
4	VBO	1	0	3.5	150	6.35	302	5.48	dshrub
4	VBX	1	1	3.5	56.5	1.48	113	2.08	dshrub
4	VRA	1	0	3.5	23.9	0.62	47.2	0.00741	dshrub
4	VRX	1	1	3.5	11.1	0.23	21.5	0.0086	dshrub
5	CTO	0	0	3.5	159	3.95	316	2.4	dshrub
5	CTX	0	1	3.5	196	4.03	392	4.57	dshrub
5	VBO	1	0	3.5	60.8	1.44	122	1.46	dshrub
5	VBX	1	1	3.5	54.3	1.06	109	3.06	dshrub
5	VRA	1	0	3.5	24.4	0.633	50	0.0306	dshrub
5	VRX	1	1	3.5	12.2	0.236	25.2	0.0165	dshrub
1	CTO	0	0	3.5	0	0	0	0	g	graminous
1	CTX	0	1	3.5	0	0	0	0	g
1	VBO	1	0	3.5	0	0	0	0	g
1	VBX	1	1	3.5	2.99	0.108	7	0.144	g
1	VRA	1	0	3.5	0.117	0.00198	0.25	0.000226	g
1	VRX	1	1	3.5	2.84	0.0636	6.25	0.0314	g
2	CTO	0	0	3.5	0	0	0	0	g
2	CTX	0	1	3.5	0	0	0	0	g
2	VBO	1	0	3.5	6.15	0.0942	13.3	0.0665	g
2	VBX	1	1	3.5	6.43	0.159	13.8	0.287	g
2	VRA	1	0	3.5	1.51	0.0253	3.25	0.0118	g
2	VRX	1	1	3.5	5.51	0.195	12	0.0674	g
3	CTO	0	0	3.5	0.115	0.00381	0.25	0.00819	g
3	CTX	0	1	3.5	4.02	0.0481	9	0.217	g
3	VBO	1	0	3.5	8.94	0.177	20.3	0.257	g
3	VBX	1	1	3.5	2.89	0.0884	6.5	0.142	g
3	VRA	1	0	3.5	2.67	0.0695	6	0.0411	g
3	VRX	1	1	3.5	0	0	0	0	g
4	CTO	0	0	3.5	0	0	0	0	g
4	CTX	0	1	3.5	0	0	0	0	g
4	VBO	1	0	3.5	0	0	0	0	g
4	VBX	1	1	3.5	1.33	0.0244	3	0.0574	g
4	VRA	1	0	3.5	0	0	0	0	g
4	VRX	1	1	3.5	0	0	0	0	g
5	CTO	0	0	3.5	30.2	1.16	64.5	0.549	g
5	CTX	0	1	3.5	0.572	0.0199	1.25	0.0169	g
5	VBO	1	0	3.5	1.97	0.0762	4.25	0.115	g
5	VBX	1	1	3.5	31.5	0.665	64.8	0.805	g
5	VRA	1	0	3.5	9.82	0.237	21	0.0593	g
5	VRX	1	1	3.5	19.3	0.499	40.2	0.0583	g
1	CTO	0	0	3.5	149	2.75	380	30.1	moss
1	CTX	0	1	3.5	319	6.6	844	13.7	moss
1	VBO	1	0	3.5	0	0	0	0	moss
1	VBX	1	1	3.5	365	8.79	1108	15.4	moss
1	VRA	1	0	3.5	0	0	0	0	moss
1	VRX	1	1	3.5	17.5	0.828	97	1.04	moss
2	CTO	0	0	3.5	98.1	2.03	248	19.9	moss
2	CTX	0	1	3.5	344	7.46	827	33.7	moss
2	VBO	1	0	3.5	0	0	0	0	moss
2	VBX	1	1	3.5	30.8	0.627	76	4.85	moss
2	VRA	1	0	3.5	0	0	0	0	moss
2	VRX	1	1	3.5	0	0	0	0	moss
3	CTO	0	0	3.5	249	4.86	590	19.5	moss
3	CTX	0	1	3.5	324	5.61	794	0	moss
3	VBO	1	0	3.5	90.8	2.56	236	6.75	moss
3	VBX	1	1	3.5	278	5.17	723	11.9	moss
3	VRA	1	0	3.5	0	0	0	0	moss
3	VRX	1	1	3.5	80.2	3.33	348	5.48	moss
4	CTO	0	0	3.5	215	4.12	617	14.3	moss
4	CTX	0	1	3.5	279	5.98	695	12.3	moss
4	VBO	1	0	3.5	0	0	0	0	moss
4	VBX	1	1	3.5	0	0	0	0	moss
4	VRA	1	0	3.5	0	0	0	0	moss
4	VRX	1	1	3.5	0	0	0	0	moss
5	CTO	0	0	3.5	461	10.3	1110	24.7	moss
5	CTX	0	1	3.5	57.2	1.22	143	6.47	moss
5	VBO	1	0	3.5	0	0	0	0	moss
5	VBX	1	1	3.5	0	0	0	0	moss
5	VRA	1	0	3.5	0	0	0	0	moss
5	VRX	1	1	3.5	213	9.75	1046	5.06437	moss
1	CTO	0	0	3.5	180	4.6	484	30.2	litter
1	CTX	0	1	3.5	167	4.03	421	14	litter
1	VBO	1	0	3.5	285	5.91	722	7.06	litter
1	VBX	1	1	3.5	94.1	2.4	261	2.87	litter
1	VRA	1	0	3.5	294.286	4.15297	557.253	2.77689	litter
1	VRX	1	1	3.5	270.619	5.73341	557.253	28.142	litter
2	CTO	0	0	3.5	170	3.49	394	29.9	litter
2	CTX	0	1	3.5	360	6.51	730	31.7	litter
2	VBO	1	0	3.5	151	3.53	372	11.3	litter
2	VBX	1	1	3.5	358	8.65	941	11.4	litter
2	VRA	1	0	3.5	292.641	3.35996	557.253	0.197859	litter
2	VRX	1	1	3.5	257.277	6.62065	557.253	16.7781	litter
3	CTO	0	0	3.5	440	10.1	978	25.3	litter
3	CTX	0	1	3.5	137	3.35	300	16.9	litter
3	VBO	1	0	3.5	144	3.4	312	1.95	litter
3	VBX	1	1	3.5	40.9	0.854	87.5	1.18	litter
3	VRA	1	0	3.5	282.945	5.20848	557.253	1.25301	litter
3	VRX	1	1	3.5	252.17	4.25644	557.253	8.29382	litter
4	CTO	0	0	3.5	66.1	1.32	155	4.37	litter
4	CTX	0	1	3.5	198	4.65	414	11	litter
4	VBO	1	0	3.5	441	11.1	1077	10.7	litter
4	VBX	1	1	3.5	266	5.68	566	10.3	litter
4	VRA	1	0	3.5	149.477	4.3737	557.253	3.55949	litter
4	VRX	1	1	3.5	250.706	7.37609	557.253	38.5206	litter
5	CTO	0	0	3.5	242	5.93	552	8.39	litter
5	CTX	0	1	3.5	295	7.02	734	28.4	litter
5	VBO	1	0	3.5	601	13.7	1329	13.9	litter
5	VBX	1	1	3.5	385	8.8	938	27.3	litter
5	VRA	1	0	3.5	274.698	3.79328	557.253	1.03452	litter
5	VRX	1	1	3.5	234.779	6.21687	557.253	13.7362	litter
1	CTO	0	0	3.5	814.552	46.079	10088.3	5.12	soil
1	CTX	0	1	3.5	1016.74	54.9638	6588.5	4.08	soil
1	VBO	1	0	3.5	426.195	20.8239	4846.62	2.73	soil
1	VBX	1	1	3.5	1241.94	74.3042	6936.49	9.09	soil
1	VRA	1	0	3.5	1023.52	61.2929	8174.25	6.57	soil
1	VRX	1	1	3.5	1174.39	71.0756	8850.5	20.6	soil
2	CTO	0	0	3.5	635.476	30.2967	9237.59	8.47	soil
2	CTX	0	1	3.5	1307.87	80.6862	8704.51	5.62	soil
2	VBO	1	0	3.5	907.11	47.1492	6856.49	33.7	soil
2	VBX	1	1	3.5	666.455	32.6559	2107.22	6.31	soil
2	VRA	1	0	3.5	733.234	42.9443	6177.54	15.9	soil
2	VRX	1	1	3.5	853.204	49.4993	6613.53	9.04	soil
3	CTO	0	0	3.5	613.045	41.1611	20583.3	6.33	soil
3	CTX	0	1	3.5	718.135	44.9599	4142.74	4.22	soil
3	VBO	1	0	3.5	1006.73	57.018	4740.41	7.75	soil
3	VBX	1	1	3.5	671.035	41.9685	3808.09	8.23	soil
3	VRA	1	0	3.5	804.781	47.6159	11868.9	12.1	soil
3	VRX	1	1	3.5	2211.15	129.596	14917	78.7	soil
4	CTO	0	0	3.5	743.204	40.9605	6020.7	3.46	soil
4	CTX	0	1	3.5	715.279	66.981	4435.84	8.08	soil
4	VBO	1	0	3.5	840.72	43.8644	4398.46	4.66	soil
4	VBX	1	1	3.5	805.445	40.5794	8201.69	53.3	soil
4	VRA	1	0	3.5	700.525	30.9926	2456.66	6.88	soil
4	VRX	1	1	3.5	1349.58	66.1655	7966.91	13.4	soil
5	CTO	0	0	3.5	647.591	45.4665	16194.7	5.87	soil
5	CTX	0	1	3.5	761.828	45.4129	5958.79	6.16	soil
5	VBO	1	0	3.5	1285.97	77.7726	7182.77	9.61	soil
5	VBX	1	1	3.5	1208.64	77.0334	12647.5	32	soil
5	VRA	1	0	3.5	939.741	59.4924	21287.2	14.9	soil
5	VRX	1	1	3.5	1102.48	77.0795	10535	8.24	soil
1	CTO	0	0	3.5	38.2961	0.670263	78.6	0.344	FR	fine root at 0-3.5 cm depth
1	CTX	0	1	3.5	23.0401	0.39563	47.16	0.081	FR
1	VBO	1	0	3.5	29.2067	0.617137	75.456	0.2	FR
1	VBX	1	1	3.5	135.758	3.74261	323.832	1.67	FR
1	VRA	1	0	3.5	94.737	2.65515	223.224	0.171	FR
1	VRX	1	1	3.5	70.5608	2.00161	169.776	0.234	FR
2	CTO	0	0	3.5	95.2556	2.30009	226.368	0.92	FR
2	CTX	0	1	3.5	76.2721	1.38345	150.912	0.389	FR
2	VBO	1	0	3.5	163.036	3.30033	342.696	10.8	FR
2	VBX	1	1	3.5	191.29	4.53916	411.864	3.42	FR
2	VRA	1	0	3.5	54.2433	1.53311	125.76	0.345	FR
2	VRX	1	1	3.5	138.504	3.24107	295.536	0.647	FR
3	CTO	0	0	3.5	47.6547	0.959205	100.608	0.283	FR
3	CTX	0	1	3.5	264.836	6.66195	550.2	1.75	FR
3	VBO	1	0	3.5	79.6565	2.0003	163.488	1.55	FR
3	VBX	1	1	3.5	158.275	3.53024	330.12	4.32	FR
3	VRA	1	0	3.5	61.33	1.73339	135.192	0.358	FR
3	VRX	1	1	3.5	69.2497	1.95398	198.072	0.303	FR
4	CTO	0	0	3.5	104.191	1.94819	235.8	0.519	FR
4	CTX	0	1	3.5	118.41	2.36479	235.8	1.15	FR
4	VBO	1	0	3.5	72.3897	1.40463	144.624	0.34	FR
4	VBX	1	1	3.5	57.7407	1.34508	122.616	2.87	FR
4	VRA	1	0	3.5	52.3344	1.09344	106.896	0.0632	FR
4	VRX	1	1	3.5	105.627	2.48303	220.08	0.184	FR
5	CTO	0	0	3.5	194.313	4.5243	449.592	0.656	FR
5	CTX	0	1	3.5	131.057	3.06494	301.824	0.86	FR
5	VBO	1	0	3.5	116.589	2.60082	242.088	0.925	FR
5	VBX	1	1	3.5	80.4195	1.63305	176.064	5.52	FR
5	VRA	1	0	3.5	68.1997	1.19645	150.912	0.0582	FR
5	VRX	1	1	3.5	28.1676	0.620296	62.88	0.162	FR
1	CTO	0	0	3.5	91.8656	1.44565	182.352	0.246	LR
1	CTX	0	1	3.5	169.898	2.58671	326.976	0.39	LR
1	VBO	1	0	3.5	91.8317	1.07794	172.92	0.656	LR	large root at 0-3.5 cm depth
1	VBX	1	1	3.5	229.309	3.65959	440.16	0.447	LR
1	VRA	1	0	3.5	88.0083	1.53843	169.776	0.0463	LR
1	VRX	1	1	3.5	84.3738	1.32895	163.488	0.106	LR
2	CTO	0	0	3.5	169.782	2.09382	320.688	0.911	LR
2	CTX	0	1	3.5	88.2991	1.24412	166.632	0.101	LR
2	VBO	1	0	3.5	112.121	1.46913	216.936	3.09	LR
2	VBX	1	1	3.5	198.734	2.96284	377.28	1.15	LR
2	VRA	1	0	3.5	162.11	2.21452	311.256	0.11	LR
2	VRX	1	1	3.5	92.2236	1.59729	179.208	0.0791	LR
3	CTO	0	0	3.5	140.523	1.63113	273.528	0.385	LR
3	CTX	0	1	3.5	301.777	3.6545	578.496	1.35	LR
3	VBO	1	0	3.5	270.119	4.66022	512.472	1.34	LR
3	VBX	1	1	3.5	233.644	3.16138	449.592	2.19	LR
3	VRA	1	0	3.5	206.771	3.09937	408.72	0.24	LR
3	VRX	1	1	3.5	90.0294	1.21337	179.208	0.115	LR
4	CTO	0	0	3.5	153.352	2.01225	298.68	0.0788	LR
4	CTX	0	1	3.5	935.403	13.0897	1842.38	4.08	LR
4	VBO	1	0	3.5	101.224	1.43886	194.928	0.228	LR
4	VBX	1	1	3.5	101.567	1.66416	198.072	2.77	LR
4	VRA	1	0	3.5	148.023	2.12513	286.104	0.0142	LR
4	VRX	1	1	3.5	177.728	2.79802	348.984	0.134	LR
5	CTO	0	0	3.5	118.531	1.88201	232.656	0.189	LR
5	CTX	0	1	3.5	204.264	2.74682	399.288	0.714	LR
5	VBO	1	0	3.5	403.811	5.53977	786	0.918	LR
5	VBX	1	1	3.5	316.666	4.1943	625.656	7.58	LR
5	VRA	1	0	3.5	163.487	2.46223	317.544	0.0546	LR
5	VRX	1	1	3.5	26.7794	0.418656	56.592	0.0165	LR
1	CTO	0	0	5.5	74.8485	5.50426	4374.94	0.62	5.5soil	3.5-5.5 cm depth
1	CTX	0	1	5.5	520.501	32.7479	4402.19	2.34	5.5soil
1	VBO	1	0	5.5	280.605	15.2868	6790.65	1.74	5.5soil
1	VBX	1	1	5.5	284.339	19.0676	3260.78	1.45	5.5soil
1	VRA	1	0	5.5	228.477	16.2616	5106.39	1.64	5.5soil
1	VRX	1	1	5.5	118.817	9.33467	4886.21	0.723	5.5soil
2	CTO	0	0	5.5	85.1863	5.58317	4789.97	1.41	5.5soil
2	CTX	0	1	5.5			7282.94		5.5soil
2	VBO	1	0	5.5	392.652	26.5316	9546.29	5.2	5.5soil
2	VBX	1	1	5.5	472.252	28.9814	2028.12	3.19	5.5soil
2	VRA	1	0	5.5	407.72	29.1066	8932.83	6.87	5.5soil
3	CTO	0	0	5.5	244.876	19.6866	10951.2	2.7	5.5soil
3	CTX	0	1	5.5	578.699	39.9979	3927.45	3.69	5.5soil
3	VBO	1	0	5.5	445.255	32.7739	3644.62	3.01	5.5soil
3	VBX	1	1	5.5	392.202	28.0733	3159.68	2.43	5.5soil
3	VRA	1	0	5.5	255.15	20.6668	14228.4	1.62	5.5soil
3	VRX	1	1	5.5	200.686	13.7355	4787.95	0.759	5.5soil
4	CTO	0	0	5.5	589.284	36.2564	4651.86	2.68	5.5soil
4	CTX	0	1	5.5	721.59	35.9078	2663.55	1.56	5.5soil
4	VBO	1	0	5.5	450.139	25.6103	3065.5	5.12	5.5soil
4	VBX	1	1	5.5	114.963	8.24696	8297.98	8.5	5.5soil
4	VRA	1	0	5.5	609.392	38.3216	4225.61	1.97	5.5soil
4	VRX	1	1	5.5	266.827	17.7364	4834.36	1.46	5.5soil
5	CTO	0	0	5.5	298.549	24.3969	11840.6	3.16	5.5soil
5	CTX	0	1	5.5	171.155	14.299	6451.08	1.94	5.5soil
5	VBO	1	0	5.5	592.559	43.931	4092.53	2.91	5.5soil
5	VBX	1	1	5.5	501.529	32.4745	3530.7	9.09	5.5soil
5	VRA	1	0	5.5	325.992	24.4616	9279.24	1.35	5.5soil
5	VRX	1	1	5.5	310.086	25.7544	8267.8	1.52	5.5soil
1	CTO	0	0	5.5	20.7227	0.389137	56.592	0.0739	5.5FR	fine root at 3.5-5.5 cm depth
1	CTX	0	1	5.5	14.6886	0.280157	31.44	0.0706	5.5FR
1	VBO	1	0	5.5	13.8529	0.267857	31.44	0.0403	5.5FR
1	VBX	1	1	5.5	54.4102	1.29628	125.76	0.291	5.5FR
1	VRA	1	0	5.5	6.18456	0.114882	12.576	0.00405	5.5FR
1	VRX	1	1	5.5	8.88096	0.15798	18.864	0.0106	5.5FR
2	CTO	0	0	5.5	24.2061	0.398629	56.592	0.0693	5.5FR
2	CTX	0	1	5.5	18.6643	0.319354	37.728	0.0409	5.5FR
2	VBO	1	0	5.5	15.5912	0.284721	34.584	0.295	5.5FR
2	VBX	1	1	5.5	16.1683	0.29135	31.44	0.261	5.5FR
2	VRA	1	0	5.5	16.2139	0.400096	34.584	0.0287	5.5FR
3	CTO	0	0	5.5	15.5038	0.300245	34.584	0.0605	5.5FR
3	CTX	0	1	5.5	51.2869	1.19322	125.76	0.287	5.5FR
3	VBO	1	0	5.5	30.1261	0.745249	62.88	0.512	5.5FR
3	VBX	1	1	5.5	19.1599	0.351079	37.728	0.22	5.5FR
3	VRA	1	0	5.5	5.23746	0.108138	12.576	0.00735	5.5FR
3	VRX	1	1	5.5	28.9333	0.584626	62.88	0.0436	5.5FR
4	CTO	0	0	5.5	28.6132	0.552387	62.88	0.0671	5.5FR
4	CTX	0	1	5.5	25.1071	0.505612	50.304	0.121	5.5FR
4	VBO	1	0	5.5	20.2557	0.397413	40.872	0.202	5.5FR
4	VBX	1	1	5.5	9.42871	0.219158	22.008	0.477	5.5FR
4	VRA	1	0	5.5	45.7153	0.889292	94.32	0.0171	5.5FR
4	VRX	1	1	5.5	29.9174	0.574174	69.168	0.028	5.5FR
5	CTO	0	0	5.5	16.3599	0.321257	40.872	0.0471	5.5FR
5	CTX	0	1	5.5	29.688	0.505568	62.88	0.321	5.5FR
5	VBO	1	0	5.5	24.1817	0.468739	53.448	0.0509	5.5FR
5	VBX	1	1	5.5	28.6811	0.428127	56.592	1.1	5.5FR
5	VRA	1	0	5.5	18.3697	0.340445	37.728	0.0244	5.5FR
5	VRX	1	1	5.5	25.4894	0.454869	53.448	0.0267	5.5FR
1	CTO	0	0	5.5			31.44		5.5LR	large root at 3.5-5.5 cm depth
1	CTX	0	1	5.5	11.1058	0.16383	22.008	0.0122	5.5LR
1	VBO	1	0	5.5	9.67993	0.121297	18.864	0.0589	5.5LR
1	VBX	1	1	5.5	51.2569	0.842861	100.608	0.105	5.5LR
2	CTO	0	0	5.5			62.88		5.5LR
2	CTX	0	1	5.5			3.144		5.5LR
2	VBO	1	0	5.5	3.40015	0.0434012	6.288	0.0178	5.5LR
2	VBX	1	1	5.5	13.0528	0.186272	25.152	0.238	5.5LR
2	VRA	1	0	5.5	6.67003	0.0943251	12.576	0.00471	5.5LR
3	CTO	0	0	5.5	20.471	0.252415	40.872	0.0372	5.5LR
3	CTX	0	1	5.5	38.8013	0.541205	75.456	0.274	5.5LR
3	VBO	1	0	5.5	32.0561	0.385637	62.88	0.122	5.5LR
3	VRA	1	0	5.5	5.72836	0.0955204	12.576	0.00277	5.5LR
3	VRX	1	1	5.5	7.97057	0.10971	15.72	0.00623	5.5LR
4	CTO	0	0	5.5	3.17664	0.043995	6.288	0.00668	5.5LR
4	CTX	0	1	5.5	178.514	2.67431	345.84	0.592	5.5LR
4	VBO	1	0	5.5	110.159	1.62437	213.792	0.761	5.5LR
4	VBX	1	1	5.5	7.949	0.126971	15.72	0.153	5.5LR
4	VRA	1	0	5.5	29.8363	0.485607	59.736	0.00206	5.5LR
5	CTO	0	0	5.5			9.432		5.5LR
5	VBO	1	0	5.5			34.584		5.5LR
5	VBX	1	1	5.5	56.5124	0.744654	113.184	0.196	5.5LR
